# Supplementary material for: Body mass index trajectories from 2 to 18 years – exploring differences between European cohorts
Source: Pediatr Obes. 2016 Feb 26;12(2):102–9. doi: 10.1111/ijpo.12115 (PMC5347959; doi:10.1111/ijpo.12115)
Supplement: Supplementary file 1 — Supporting info item [file IJPO-12-102-s001.zip]

Archive with 10 entries (10 files):
- sup figures 1.tiff
- sup figures 2.tiff
- sup figures 3.tiff
- sup figures 4.tiff
- Supplementary table 1 30_09_2015.docx
- Supplementary table 2.docx
- Supplementary table 3 30_9_2015.docx
- Supplementary table 4.docx
- Supplementary table 5.docx
- Supplementary table 6 28_9-2015.docx
